# Supplementary material for: Umbilical Cord Blood Sampling for Newborn Screening of Pompe Disease and the Detection of a Novel Pathogenic Variant and Pseudodeficiency Variants in an Asian Population
Source: Int J Neonatal Screen. 2025 Sep 3;11(3):74. doi: 10.3390/ijns11030074 (PMC12452700; doi:10.3390/ijns11030074)
Supplement: Supplementary file 1 [file IJNS-11-00074-s001.zip]

Archive with 1 entries (1 files):
- IJNS-3778529-supplementary.pdf
